# Supplementary material for: Tissue Metabolic Changes Drive Cytokine Responses to Mycobacterium tuberculosis
Source: J Infect Dis. 2018 Apr 3;218(1):165–70. doi: 10.1093/infdis/jiy173 (PMC5989606; doi:10.1093/infdis/jiy173)
Supplement: Supplementary Lachmandas Table S1 [file jiy173_suppl_supplementary_lachmandas_table_s1.xlsx]

## Sheet: S1 - Transcriptomic datasets
Table S1. Accession numbers and reference DOI for transcriptomic data used in manuscript.
Description of data set	Tissue samples in dataset	ArrayExpress accession no	Reference DOI
Expression profiles of TST biopsies in patients with active TB.	Skin	E-MTAB-3254	10.1371/journal.ppat.1005469
Whole blood transcriptional profiling of healthy volunteers and patients with active tuberculosis	Whole blood	E-MTAB-3260	10.1371/journal.ppat.1005469
Expression profiling of lymph nodes in tuberculosis patients reveal inflammatory milieu at site of infection	Lymph nodes	E-GEOD-63548	doi:10.1038/srep15214
