# Supplementary material for: Tissue Metabolic Changes Drive Cytokine Responses to Mycobacterium tuberculosis
Source: J Infect Dis. 2018 Apr 3;218(1):165–70. doi: 10.1093/infdis/jiy173 (PMC5989606; doi:10.1093/infdis/jiy173)
Supplement: Supplementary Lachmandas Table S2 [file jiy173_suppl_supplementary_lachmandas_table_s2.xlsx]

## Sheet: S2 - KEGG metabolic pathways
Table S2. KEGG database pathways associated with human metabolism
KEGG pathway number	KEGG pathway annotation
path:hsa00250	Alanine, aspartate and glutamate metabolism
path:hsa04152	AMPK signaling pathway
path:hsa00330	Arginine and proline metabolism
path:hsa04024	cAMP signaling pathway
path:hsa00020	Citrate cycle (TCA cycle)
path:hsa00270	Cysteine and methionine metabolism
path:hsa00472	D-Arginine and D-ornithine metabolism
path:hsa00471	D-Glutamine and D-glutamate metabolism
path:hsa00061	Fatty acid biosynthesis
path:hsa00071	Fatty acid degradation
path:hsa04727	GABAergic synapse
path:hsa00480	Glutathione metabolism
path:hsa00260	Glycine, serine and threonine metabolism
path:hsa00010	Glycolysis / Gluconeogenesis
path:hsa04066	HIF-1 signaling pathway
path:hsa00340	Histidine metabolism
path:hsa00310	Lysine degradation
path:hsa04150	mTOR signaling pathway
path:hsa00190	Oxidative phosphorylation
path:hsa04115	p53 signaling pathway
path:hsa00030	Pentose phosphate pathway
path:hsa00360	Phenylalanine metabolism
path:hsa00400	Phenylalanine, tyrosine and tryptophan biosynthesis
path:hsa04070	Phosphatidylinositol signaling system
path:hsa04151	PI3K-Akt signaling pathway
path:hsa03320	PPAR signaling pathway
path:hsa00240	Pyrimidine metabolism
path:hsa00620	Pyruvate metabolism
path:hsa00380	Tryptophan metabolism
path:hsa00350	Tyrosine metabolism
path:hsa00280	Valine, leucine and isoleucine degradation
path:hsa01040	Biosynthesis of unsaturated fatty acids
path:hsa00062	Fatty acid elongation
