# Supplementary material for: Tissue Metabolic Changes Drive Cytokine Responses to Mycobacterium tuberculosis
Source: J Infect Dis. 2018 Apr 3;218(1):165–70. doi: 10.1093/infdis/jiy173 (PMC5989606; doi:10.1093/infdis/jiy173)
Supplement: Supplementary Lachmandas Table S3 [file jiy173_suppl_supplementary_lachmandas_table_s3.xlsx]

## Sheet: Sheet1
Table S3. Genes annotated to human metabolic pathways by KEGG database
AACS
AADAT
AANAT
AASS
ABAT
ABCC4
ACAA1
ACAA2
ACACA
ACACB
ACAD8
ACADL
ACADM
ACADS
ACADSB
ACADVL
ACAT1
ACAT2
ACLY
ACMSD
ACO1
ACO2
ACOT1
ACOT12
ACOT2
ACOT4
ACOT7
ACOX1
ACOX2
ACOX3
ACSBG1
ACSBG2
ACSF3
ACSL1
ACSL3
ACSL4
ACSL5
ACSL6
ACSS1
ACSS2
ACY1
ACYP1
ACYP2
ADCY1
ADCY10
ADCY2
ADCY3
ADCY4
ADCY5
ADCY6
ADCY7
ADCY8
ADCY9
ADCYAP1R1
ADH1A
ADH1B
ADH1C
ADH4
ADH5
ADH6
ADH7
ADI1
ADIPOQ
ADIPOR1
ADIPOR2
ADORA1
ADORA2A
ADPGK
ADRA1A
ADRB1
ADRB2
ADSL
ADSS
ADSSL1
AFMID
AGMAT
AGXT
AGXT2
AHCY
AHCYL1
AHCYL2
AK9
AKR1A1
AKT1
AKT1S1
AKT2
AKT3
ALAS1
ALAS2
ALDH18A1
ALDH1A3
ALDH1B1
ALDH2
ALDH3A1
ALDH3A2
ALDH3B1
ALDH3B2
ALDH4A1
ALDH5A1
ALDH6A1
ALDH7A1
ALDH9A1
ALDOA
ALDOB
ALDOC
AMD1
AMDHD1
AMH
AMT
ANGPT1
ANGPT2
ANGPT4
ANGPTL4
ANPEP
AOC1
AOC2
AOC3
AOX1
APAF1
APIP
APOA1
APOA2
APOC3
AQP7
ARAP3
ARG1
ARG2
ASH1L
ASL
ASMT
ASNS
ASPA
ASS1
ATF2
ATF4
ATF6B
ATM
ATP12A
ATP1A1
ATP1A2
ATP1A3
ATP1A4
ATP1B1
ATP1B2
ATP1B3
ATP1B4
ATP2A2
ATP2B1
ATP2B2
ATP2B3
ATP2B4
ATP4A
ATP4B
ATP5A1
ATP5B
ATP5C1
ATP5D
ATP5E
ATP5F1
ATP5G1
ATP5G2
ATP5G3
ATP5H
ATP5I
ATP5J
ATP5J2
ATP5L
ATP5O
ATP6AP1
ATP6V0A1
ATP6V0A2
ATP6V0A4
ATP6V0B
ATP6V0C
ATP6V0D1
ATP6V0D2
ATP6V0E1
ATP6V0E2
ATP6V1A
ATP6V1B1
ATP6V1B2
ATP6V1C1
ATP6V1C2
ATP6V1D
ATP6V1E1
ATP6V1E2
ATP6V1F
ATP6V1G1
ATP6V1G2
ATP6V1G3
ATP6V1H
ATR
AUH
AZIN2
BAAT
BAD
BAI1
BAX
BBC3
BBOX1
BCAT1
BCAT2
BCKDHA
BCKDHB
BCL2
BCL2L1
BCL2L11
BDNF
BHMT
BPGM
BRAF
BRCA1
C8orf44-SGK3
CAB39
CAB39L
CACNA1A
CACNA1B
CACNA1C
CACNA1D
CACNA1F
CACNA1S
CAD
CALM1
CALM2
CALM3
CALML3
CALML5
CALML6
CAMK2A
CAMK2B
CAMK2D
CAMK2G
CAMK4
CAMKK1
CAMKK2
CANT1
CARNS1
CASP3
CASP8
CASP9
CAT
CBS
CCBL1
CCBL2
CCNA1
CCNA2
CCNB1
CCNB2
CCNB3
CCND1
CCND2
CCND3
CCNE1
CCNE2
CCNG1
CCNG2
CD19
CD36
CD82
CDA
CDC37
CDIPT
CDK1
CDK2
CDK4
CDK6
CDKN1A
CDKN1B
CDKN2A
CDO1
CDS1
CDS2
CFTR
CHAD
CHDH
CHEK1
CHEK2
CHRM1
CHRM2
CHUK
CKB
CKM
CKMT1A
CKMT1B
CKMT2
CMPK1
CMPK2
CNDP1
CNDP2
CNGA1
CNGA2
CNGA3
CNGA4
CNGB1
CNGB3
COL11A1
COL11A2
COL1A2
COL24A1
COL27A1
COL2A1
COL3A1
COL4A1
COL4A2
COL4A3
COL4A4
COL4A5
COL4A6
COL5A1
COL5A2
COL5A3
COL6A1
COL6A3
COL6A5
COL6A6
COLGALT1
COLGALT2
COMP
COMT
COX10
COX11
COX15
COX17
COX4I1
COX4I2
COX5A
COX5B
COX6A1
COX6A2
COX6B1
COX6B2
COX6C
COX7A1
COX7A2L
COX7B
COX7B2
COX7C
COX8A
COX8C
CPS1
CPT1A
CPT1B
CPT1C
CPT2
CREB1
CREB3
CREB3L1
CREB3L2
CREB3L3
CREB3L4
CREB5
CREBBP
CRTC2
CS
CSF1
CSF1R
CSF3
CSF3R
CSH1
CSH2
CTH
CTPS1
CTPS2
CUL2
CYBB
CYC1
CYP1A1
CYP1A2
CYP1B1
CYP27A1
CYP4A11
CYP4A22
CYP7A1
CYP8B1
DAO
DBH
DBI
DBT
DCK
DCT
DCTD
DCTPP1
DDB2
DDC
DDIT4
DDO
DERA
DGKA
DGKB
DGKD
DGKE
DGKG
DGKH
DGKI
DGKQ
DGKZ
DHODH
DLAT
DLD
DLST
DMGDH
DNMT1
DNMT3A
DNMT3B
DOT1L
DPYD
DPYS
DRD1
DRD2
DTYMK
DUT
ECHS1
ECI1
ECI2
EDN1
EDNRA
EEF2
EEF2K
EFNA1
EFNA2
EFNA3
EFNA4
EFNA5
EGF
EGFR
EGLN1
EGLN2
EGLN3
EHHADH
EHMT1
EHMT2
EI24
EIF4B
EIF4E
EIF4E1B
EIF4E2
EIF4EBP1
ELAVL1
ELOVL1
ELOVL2
ELOVL3
ELOVL4
ELOVL5
ELOVL6
ELOVL7
ENO1
ENO2
ENO3
ENOPH1
ENTPD1
ENTPD3
ENTPD4
ENTPD5
ENTPD8
EP300
EPHA2
EPO
EPOR
ERBB2
F2R
FABP1
FABP2
FABP3
FABP4
FABP5
FABP6
FABP7
FADS1
FADS2
FAH
FAHD1
FAS
FASLG
FASN
FBP1
FBP2
FFAR2
FGF1
FGF10
FGF11
FGF12
FGF13
FGF14
FGF16
FGF17
FGF18
FGF19
FGF2
FGF20
FGF21
FGF22
FGF3
FGF4
FGF5
FGF6
FGF7
FGF8
FGF9
FGFR1
FGFR2
FGFR3
FGFR4
FH
FIGF
FLT1
FLT4
FN1
FOLH1
FOS
FOXO1
FOXO3
FSHB
FTCD
FXYD1
FXYD2
G6PC
G6PC2
G6PC3
G6PD
GABARAP
GABARAPL1
GABARAPL2
GABBR2
GABRA1
GABRA2
GABRA3
GABRA4
GABRA5
GABRA6
GABRB1
GABRB3
GABRD
GABRE
GABRG1
GABRG3
GABRP
GABRQ
GABRR1
GABRR2
GABRR3
GAD1
GAD2
GADD45A
GADD45B
GADD45G
GALM
GAMT
GAPDH
GAPDHS
GATM
GCAT
GCDH
GCK
GCLC
GCLM
GCSH
GFPT1
GFPT2
GGCT
GGT1
GGT5
GGT6
GGT7
GH2
GHR
GHRL
GHSR
GIPR
GK
GK2
GLDC
GLI1
GLI3
GLO1
GLP1R
GLS
GLS2
GLUD1
GLUD2
GLUL
GLYAT
GLYCTK
GNAI1
GNAI2
GNAI3
GNAO1
GNAS
GNB1
GNB2
GNB3
GNB4
GNG10
GNG11
GNG13
GNG2
GNG3
GNG4
GNG5
GNG7
GNG8
GNGT1
GNGT2
GNMT
GOT1
GOT2
GPHN
GPI
GPR119
GPT
GPT2
GPX1
GPX2
GPX3
GPX4
GPX5
GPX6
GPX7
GPX8
GRHPR
GRIA2
GRIA3
GRIN1
GRIN2B
GRIN2C
GRIN2D
GRIN3A
GRIN3B
GSK3B
GSR
GSS
GSTA1
GSTA2
GSTA3
GSTA4
GSTA5
GSTK1
GSTM1
GSTM2
GSTM3
GSTM4
GSTM5
GSTO1
GSTO2
GSTP1
GSTT1
GSTT2
GSTT2B
GSTZ1
GTSE1
GYS1
GYS2
H6PD
HAAO
HADH
HADHA
HADHB
HAGH
HAGHL
HAL
HAP1
HCAR1
HCAR2
HCAR3
HCN2
HCN4
HDC
HGD
HGF
HHIP
HIBADH
HIBCH
HIF1A
HK1
HK2
HK3
HKDC1
HMGCL
HMGCR
HMGCS1
HMGCS2
HMOX1
HNF4A
HNMT
HOGA1
HPD
HRAS
HSD17B10
HSD17B12
HSP90AA1
HSP90AB1
HSP90B1
HTR1A
HTR1B
HTR1D
HTR1E
HTR1F
HTR4
HTR6
HYKK
IBSP
IDH1
IDH2
IDH3A
IDH3B
IDH3G
IDO1
IDO2
IFNA10
IFNA13
IFNA14
IFNA16
IFNA17
IFNA4
IFNA8
IFNAR1
IFNAR2
IFNG
IFNGR1
IFNGR2
IGF1
IGF1R
IGFBP3
IKBKB
IKBKG
IL2
IL2RA
IL3RA
IL4
IL4I1
IL4R
IL6
IL6R
IL7
IL7R
ILK
IMPA1
IMPA2
IMPAD1
INMT
INPP1
INPP4A
INPP4B
INPP5A
INPP5B
INPP5D
INPP5E
INPP5J
INPP5K
INPPL1
INS
IPPK
IRS1
IRS2
IRS4
ITGA1
ITGA10
ITGA11
ITGA2
ITGA2B
ITGA3
ITGA4
ITGA5
ITGA7
ITGA8
ITGA9
ITGAV
ITGB1
ITGB3
ITGB4
ITGB5
ITGB6
ITGB7
ITGB8
ITPA
ITPK1
ITPKA
ITPKB
ITPKC
ITPR1
ITPR2
ITPR3
IVD
JAK1
JAK2
JAK3
JUN
KCNJ6
KDR
KIT
KITLG
KMO
KMT2A
KMT2B
KMT2C
KMT2D
KMT2E
KRAS
KYNU
L3HYPDH
LAMA1
LAMA2
LAMA3
LAMA4
LAMA5
LAMB1
LAMB2
LAMB3
LAMB4
LAMC1
LAMC2
LAMC3
LAP3
LDHA
LDHAL6A
LDHAL6B
LDHB
LDHC
LDHD
LEP
LEPR
LHPP
LIPE
LPAR1
LPAR2
LPAR3
LPAR4
LPAR5
LPL
LTBR
MAOA
MAOB
MAP2K1
MAP2K2
MAP3K7
MAPK1
MAPK10
MAPK3
MAPK8
MAPK9
MAT1A
MAT2A
MAT2B
MCAT
MCCC1
MCCC2
MCEE
MCL1
MDH1
MDH2
MDM2
MDM4
ME1
ME2
ME3
MECR
MGST1
MGST2
MGST3
MIF
MKNK1
MKNK2
MLLT4
MLST8
MLYCD
MMP1
MPST
MRI1
MTAP
MT-ATP6
MT-ATP8
MT-CO1
MT-CO2
MT-CO3
MTCP1
MT-CYB
MTM1
MT-ND1
MT-ND2
MT-ND3
MT-ND4
MT-ND4L
MT-ND5
MT-ND6
MTOR
MTR
MUT
MYB
MYC
MYL9
NAGS
NAT8L
NDUFA1
NDUFA10
NDUFA11
NDUFA12
NDUFA13
NDUFA2
NDUFA3
NDUFA4
NDUFA4L2
NDUFA5
NDUFA6
NDUFA7
NDUFA8
NDUFA9
NDUFAB1
NDUFB1
NDUFB10
NDUFB11
NDUFB2
NDUFB3
NDUFB4
NDUFB5
NDUFB6
NDUFB7
NDUFB8
NDUFB9
NDUFC1
NDUFC2
NDUFC2-KCTD14
NDUFS1
NDUFS2
NDUFS3
NDUFS4
NDUFS5
NDUFS6
NDUFS7
NDUFS8
NDUFV1
NDUFV2
NDUFV3
NFATC1
NFKB1
NFKBIA
NGF
NGFR
NIT2
NME1
NME1-NME2
NME2
NME3
NME4
NME5
NME6
NME7
NOS1
NOS2
NOS3
NOX1
NOX3
NPPA
NPY
NR1H3
NRAS
NSD1
NSF
NT5C
NT5C1A
NT5C1B
NT5C1B-RDH14
NT5C2
NT5C3A
NT5C3B
NT5E
NT5M
NUDT2
OAT
OCRL
ODC1
OGDH
OGDHL
OLAH
OLR1
OPLAH
ORAI1
OSM
OSMR
OTC
OXCT1
OXCT2
OXSM
OXTR
P4HA1
P4HA2
P4HA3
PAH
PAK1
PC
PCCA
PCCB
PCK1
PCK2
PDE3A
PDE3B
PDE4A
PDE4B
PDE4C
PDE4D
PDGFB
PDGFC
PDGFD
PDGFRA
PDGFRB
PDHA1
PDHA2
PDHB
PDK1
PDPK1
PECR
PERP
PFKFB1
PFKFB2
PFKFB3
PFKFB4
PFKL
PFKM
PFKP
PGAM1
PGAM2
PGAM4
PGD
PGF
PGK1
PGK2
PGLS
PGM1
PGM2
PHGDH
PHLPP1
PHLPP2
PHYKPL
PI4K2A
PI4K2B
PI4KA
PI4KB
PIDD1
PIK3AP1
PIK3C2A
PIK3C2B
PIK3C2G
PIK3C3
PIK3CA
PIK3CB
PIK3CD
PIK3CG
PIK3R1
PIK3R2
PIK3R3
PIK3R5
PIKFYVE
PIP4K2A
PIP4K2B
PIP4K2C
PIP5K1A
PIP5K1B
PIP5K1C
PIPOX
PKLR
PKM
PKN1
PKN2
PKN3
PLCB1
PLCB2
PLCB3
PLCB4
PLCD1
PLCD3
PLCD4
PLCE1
PLCG1
PLCG2
PLCL1
PLCZ1
PLD1
PLD2
PLIN1
PLN
PLOD1
PLOD2
PLOD3
PLTP
PMAIP1
PNMT
PNP
PNPT1
POLA1
POLA2
POLD1
POLD2
POLD3
POLD4
POLE
POLE2
POLE3
POLE4
POLR1A
POLR1B
POLR1C
POLR1D
POLR1E
POLR2A
POLR2B
POLR2C
POLR2D
POLR2E
POLR2F
POLR2G
POLR2H
POLR2I
POLR2J
POLR2J2
POLR2J3
POLR2K
POLR2L
POLR3A
POLR3B
POLR3C
POLR3D
POLR3E
POLR3F
POLR3G
POLR3GL
POLR3H
POLR3K
PPA1
PPA2
PPARA
PPARD
PPARG
PPARGC1A
PPAT
PPM1D
PPP1CA
PPP1CB
PPP1CC
PPP1R12A
PPP1R1B
PPP2CA
PPP2CB
PPP2R1A
PPP2R1B
PPP2R2A
PPP2R2B
PPP2R2C
PPP2R2D
PPP2R3A
PPP2R3B
PPP2R3C
PPP2R5A
PPP2R5B
PPP2R5C
PPP2R5D
PPP2R5E
PPT1
PPT2
PRDX6
PRIM1
PRIM2
PRKAA1
PRKAA2
PRKAB1
PRKAB2
PRKACA
PRKACB
PRKACG
PRKAG1
PRKAG2
PRKAG3
PRKCA
PRKCB
PRKCG
PRKCZ
PRKX
PRL
PRLR
PRODH
PRODH2
PRPS1
PRPS1L1
PRPS2
PSAT1
PSPH
PTCH1
PTEN
PTGER2
PTGER3
PTK2
PTPLA
PTPLB
PYCR1
PYCR2
PYCRL
RAB10
RAB11B
RAB14
RAB2A
RAB8A
RAC1
RAC2
RAC3
RAF1
RAP1A
RAP1B
RAPGEF3
RAPGEF4
RBKS
RBL2
RBX1
RCHY1
RELA
RELN
RFWD2
RGN
RHEB
RHOA
RICTOR
RIMKLA
RIMKLB
ROCK1
ROCK2
RPE
RPEL1
RPIA
RPRM
RPS6
RPS6KA1
RPS6KA2
RPS6KA3
RPS6KA6
RPS6KB1
RPS6KB2
RPTOR
RRAGA
RRAGB
RRAGC
RRAGD
RRAS
RRAS2
RRM1
RRM2
RRM2B
RXRA
RXRB
RXRG
RYR2
SARDH
SAT1
SAT2
SCD
SCD5
SCP2
SDHA
SDHB
SDHC
SDHD
SDS
SDSL
SERPINB5
SERPINE1
SESN1
SESN2
SESN3
SETD1A
SETD1B
SETD2
SETD7
SETD8
SETDB1
SETDB2
SETMAR
SFN
SGK1
SGK2
SGK3
SHISA5
SHMT1
SHMT2
SIAH1
SIRT1
SLC12A5
SLC27A1
SLC27A2
SLC27A4
SLC27A5
SLC27A6
SLC2A1
SLC2A4
SLC32A1
SLC38A1
SLC38A2
SLC38A3
SLC38A5
SLC6A1
SLC6A11
SLC6A13
SLC9A1
SMOX
SMS
SORBS1
SOS1
SOS2
SOX9
SRC
SREBF1
SRM
SRR
STAT3
STEAP3
STK11
STRADA
STRADB
SUCLA2
SUCLG1
SUCLG2
SUCNR1
SUV39H1
SUV39H2
SUV420H1
SUV420H2
SYK
SYNJ1
SYNJ2
TALDO1
TAT
TBC1D1
TCEB1
TCEB2
TCIRG1
TCL1A
TCL1B
TDO2
TECR
TEK
TF
TFRC
TH
THBS1
THBS2
THBS3
THBS4
THEM4
TIAM1
TIMP1
TK1
TK2
TKT
TKTL1
TKTL2
TLR2
TLR4
TMLHE
TNC
TNF
TNFRSF10B
TNN
TNNI3
TNR
TNXB
TP53
TP53AIP1
TP53I3
TP73
TPH1
TPH2
TPI1
TPO
TRAK2
TSC2
TSHR
TST
TWISTNB
TXNDC12
TXNRD1
TXNRD2
TXNRD3
TYMP
TYMS
TYR
TYRP1
UBC
UCK1
UCK2
UCKL1
UCP1
ULK1
ULK2
ULK3
UMPS
UPB1
UPP1
UPP2
UPRT
UQCR10
UQCR11
UQCRB
UQCRC1
UQCRC2
UQCRFS1
UQCRH
UQCRQ
UROC1
VAV1
VAV2
VAV3
VEGFA
VEGFB
VEGFC
VHL
VIPR2
VTN
VWF
WHSC1
WHSC1L1
YWHAB
YWHAE
YWHAG
YWHAH
YWHAQ
YWHAZ
ZMAT3
ZNRD1
