# Supplementary material for: Tissue Metabolic Changes Drive Cytokine Responses to Mycobacterium tuberculosis
Source: J Infect Dis. 2018 Apr 3;218(1):165–70. doi: 10.1093/infdis/jiy173 (PMC5989606; doi:10.1093/infdis/jiy173)
Supplement: Supplementary Lachmandas Table S4 [file jiy173_suppl_supplementary_lachmandas_table_s4.xlsx]

## Sheet: Sheet1
Table S4. Metabolic genes differentially expressed in TST relative to saline skin injection.
Gene	Fold change TST vs saline (log2)
IDO1	7.14339
IL4I1	6.13917
MMP1	4.95183
IL6	4.5518
IL7R	4.37978
CYBB	4.04626
LAP3	3.96792
TIMP1	3.88697
TLR2	3.84759
ANGPTL4	3.78208
OSM	3.65357
CSF3	3.4905
IDO2	3.43063
TNF	3.21613
IL2RA	3.11321
KYNU	3.05834
RAC2	2.98792
IFNG	2.96201
TNC	2.95442
UPP1	2.89732
FBP1	2.86527
PLCB2	2.78841
VAV1	2.769
GGT5	2.7239
TCL1A	2.64367
PDE4B	2.54102
SDSL	2.48393
SAT1	2.47595
IL4R	2.46856
PGF	2.45308
PTGER2	2.42948
TCIRG1	2.42638
THBS1	2.32146
IL3RA	2.30376
JAK2	2.3014
GLUL	2.29671
GALM	2.27579
ACSL5	2.25103
ANPEP	2.23142
FAS	2.15609
ITGA4	2.1178
FASLG	2.09349
GFPT2	2.08344
CSF3R	1.96503
COL4A1	1.93746
CSF1R	1.92888
DPYD	1.89417
GNAI2	1.89305
CCND2	1.81751
PIK3CD	1.78139
INPP5D	1.76797
PPA1	1.74132
GSTO1	1.71744
CDKN1A	1.70835
PFKP	1.68528
HIF1A	1.6799
GPX1	1.6758
PIP4K2A	1.62471
ACSL4	1.60828
ENO1	1.59591
INPP1	1.58841
PGK1	1.58774
IFNGR2	1.58516
OSMR	1.57401
PDE3B	1.56685
BCL2L11	1.54958
TNFRSF10B	1.54494
ITGB7	1.54258
LDHA	1.51881
AKT1S1	1.5072
ADCY7	1.50113
COL4A2	1.4578
GADD45B	1.4504
PIK3CG	1.44756
ADPGK	1.44158
SHISA5	1.43427
MAOB	1.43057
NFKBIA	1.39809
SUCNR1	1.39284
SLC27A2	1.3536
NFKB1	1.33453
GNGT2	1.3296
PRKCB	1.32787
MKNK1	1.32455
ME2	1.30868
JUN	1.30825
PLCG2	1.29855
SRC	1.29238
PGD	1.24982
IMPA1	1.2485
SYK	1.24323
CCND3	1.21656
PPP2R3C	1.21647
NAGS	1.21423
PIK3AP1	1.20748
ITGA5	1.20341
ITGB6	1.19559
GAPDH	1.19203
ATP6V1B2	1.18319
CNDP2	1.17152
SGK1	1.16806
MCL1	1.16534
IL6R	1.1562
ACOT4	1.15362
STAT3	1.14418
GNG10	1.11554
JAK3	1.11362
EGLN2	1.10476
MAP2K1	1.10363
NRAS	1.09558
RAP1A	1.0741
ALAS1	1.06942
HK3	1.06929
ODC1	1.06157
MAT2B	1.05814
ILK	1.04535
CREB5	1.0416
VAV2	1.03962
ATP6V1C1	1.02617
TP53I3	1.02357
TFRC	1.02091
IFNAR2	1.02026
PKN1	0.977374
RPS6KA1	0.975216
PRPS1L1	0.972035
KDR	0.966577
POLE4	0.957875
GSTK1	0.9558
IFNGR1	0.94642
CASP9	0.945927
NT5E	0.942877
NOS3	0.94188
PGAM4	0.936882
ATP6V0E1	0.933598
GPI	0.932346
CASP3	0.932213
ALDOA	0.930293
POLR3D	0.922629
PPP2R1B	0.919799
CASP8	0.898501
NT5C2	0.891613
CANT1	0.887149
POLA2	0.876027
IMPAD1	0.870359
PLOD3	0.869223
NDUFV2	0.865312
IKBKG	0.862477
DGKD	0.861171
PGAM1	0.856751
AKR1A1	0.853925
RAP1B	0.846149
BAX	0.835869
INPP4A	0.83395
RELA	0.829435
ITGA1	0.828326
GNG5	0.81411
ENTPD4	0.812381
RRAGC	0.810682
ADSL	0.807398
PRPS1	0.80527
CDS2	0.799084
AGMAT	0.795772
BPGM	0.785469
GADD45G	0.780797
POLR3K	0.768378
UCK2	0.762218
CMPK2	0.759258
IDH2	0.749298
RHOA	0.748987
ATP5G3	0.746041
FLT1	0.744036
DCK	0.735321
SDHB	0.733622
CREB3	0.73166
EIF4EBP1	0.725914
ASL	0.705839
ACLY	0.694816
IDH3A	0.690396
RAB8A	0.688647
NDUFB3	0.684781
ABCC4	0.68038
CAMKK2	0.660355
DGKG	0.63449
APAF1	0.628029
ATP6V1G1	0.615497
CAB39	0.606469
MCCC2	0.603078
PYCR2	0.553049
SMS	0.552705
G6PC3	0.544121
COX10	0.526596
CD19	0.524123
ATF4	0.515742
OXTR	0.509233
CUL2	0.458308
COX8A	0.453096
EIF4E2	0.382352
MLST8	-0.367765
RPS6KB1	-0.377515
GSTA2	-0.477331
COX4I2	-0.507425
NOS1	-0.509231
POLR2K	-0.523609
ORAI1	-0.538954
PRLR	-0.540291
PGAM2	-0.574624
PPP1CB	-0.627539
ATP6V0A1	-0.655126
PTCH1	-0.657527
PLCD3	-0.658287
EIF4B	-0.702682
LHPP	-0.733217
ITPR3	-0.758393
PTPLB	-0.762429
MUT	-0.809415
GPHN	-0.819279
OCRL	-0.822596
ULK2	-0.842097
EEF2	-0.843334
DDB2	-0.85876
PRKCZ	-0.864925
GCSH	-0.880786
EFNA5	-0.885772
NME3	-0.88899
INPP5K	-0.914795
ITPKB	-0.950307
ME1	-0.955094
ULK3	-0.968576
GSTA5	-0.974131
ALDH6A1	-0.977912
SLC27A1	-0.992518
ACAT1	-0.995538
PPA2	-1.00353
TIAM1	-1.02005
ATP6V1E2	-1.02437
PFKM	-1.04628
RRM1	-1.05159
GABARAPL2	-1.0548
CDS1	-1.05824
CDK6	-1.06597
MCEE	-1.07182
DNMT3B	-1.09311
GLI3	-1.09465
PDGFC	-1.11736
PRKAB2	-1.12446
AHCYL2	-1.13238
PIK3C2B	-1.15716
PPT2	-1.16913
INPP5A	-1.18276
ELOVL6	-1.19796
LAMB2	-1.23307
EFNA4	-1.24482
ENTPD3	-1.26206
GGT6	-1.26671
RAPGEF4	-1.28992
ALDH5A1	-1.32448
ITGB5	-1.37106
IGF1R	-1.38622
TECR	-1.39362
RAC3	-1.4259
FASN	-1.42636
CAT	-1.4423
ALDH4A1	-1.44895
GNAI1	-1.48355
SHMT1	-1.51768
MAOA	-1.51836
MPST	-1.53228
ULK1	-1.59313
PIK3C2G	-1.60427
GAMT	-1.64119
ACOX1	-1.66577
GSTM1	-1.66879
TYR	-1.71862
RXRA	-1.7331
ERBB2	-1.7441
COL4A6	-1.78585
ALDH3A2	-1.81549
ATP1A2	-1.99421
COL4A5	-1.99927
ACSBG1	-2.02378
GSTA3	-2.05277
IRS2	-2.06678
CALML5	-2.07646
PSAT1	-2.17809
CHRM1	-2.32835
DCT	-2.44266
EEF2K	-2.44732
GSTM3	-2.45903
PHGDH	-2.62465
LAMB4	-2.85959
TYRP1	-3.21083
ARG1	-3.61275
