# Supplementary material for: Tissue Metabolic Changes Drive Cytokine Responses to Mycobacterium tuberculosis
Source: J Infect Dis. 2018 Apr 3;218(1):165–70. doi: 10.1093/infdis/jiy173 (PMC5989606; doi:10.1093/infdis/jiy173)
Supplement: Supplementary Lachmandas Table S5 [file jiy173_suppl_supplementary_lachmandas_table_s5.xlsx]

## Sheet: Sheet1
Table S5. Metabolic genes differentially expressed in blood of patients with active TB disease relative to blood of healthy volunteers.
Gene	Fold change active TB - healthy volunteers (log2)
ACSL4	0.721906
DPYD	0.719559
ATP6V1E1	0.597991
ATP2B4	0.485194
TH	-0.527854
ACYP1	-0.583641
NDUFV1	-0.595453
POLR3A	-0.611162
IFNA4	-0.870094
