# Supplementary material for: Tissue Metabolic Changes Drive Cytokine Responses to Mycobacterium tuberculosis
Source: J Infect Dis. 2018 Apr 3;218(1):165–70. doi: 10.1093/infdis/jiy173 (PMC5989606; doi:10.1093/infdis/jiy173)
Supplement: Supplementary Lachmandas Table S6 [file jiy173_suppl_supplementary_lachmandas_table_s6.xlsx]

## Sheet: Sheet1
Table S6. Metabolic cQTL genes and associated metabolic pathways
Gene	Pathway Overview	Individual Pathways
RRM1	Glutathione & Pyrimidine Metabolism	Glutathione & Pyrimidine Metabolism
ANPEP	Glutathione metabolism	Glutathione metabolism
GSTA3	Glutathione metabolism	Glutathione metabolism
GSTM2	Glutathione metabolism	Glutathione metabolism
GSTM3	Glutathione Metabolism	Glutathione Metabolism
IDH2	Glutathione Metabolism & TCA Cycle	Glutathione Metabolism & TCA Cycle
LAP3	Glutathione, Arginine and Proline Metabolism	Glutathione metabolism & Arginine and Proline Metabolism
PFKP	Glycolysis & PPPW	Glycolysis & Pentose phosphate pathway
ADPGK	Glycolysis / Gluconeogenesis	Glycolysis / Gluconeogenesis
GALM	Glycolysis / Gluconeogenesis	Glycolysis / Gluconeogenesis
INPP4A	Inositol Phosphate metabolism	Inositol phosphate metabolism
INPP5D	Inositol Phosphate metabolism	Inositol phosphate metabolism
PIK3C2B	Inositol Phosphate metabolism	Inositol phosphate metabolism
PIK3C2G	Inositol Phosphate metabolism	Inositol phosphate metabolism
PLCG2	Inositol Phosphate metabolism & HIF-1a Signalling	Inositol phosphate metabolism & HIF-1a Signalling
AGMAT	Multiple AA Pathways	Arginine and proline metabolism
ALDH3A1	Multiple AA Pathways	Phenylalanine, Histidine, Tyrosin, Glycolysis and Gluconeogensis Pathways
ALDH3A2	Multiple AA Pathways	Arginine, Proline, Histidine, Lysine Degradation, Glycolysis, Gluconeogensis, Pyruvate, Tryptophan, Valine, Leucine & Isoleucine Pathways
IL4I1	Multiple AA Pathways	Alanine, aspartate, glutamate, Cysteine, methionine, Phenylalanine, tyrosine and tryptophan metabolism
MCCC2	Multiple AA Pathways	Valine, leucine and isoleucine degradation
PHGDH	Multiple AA Pathways	Glycine, Serine and Threonine Metabolism
PSAT1	Multiple AA Pathways	Glycine, Serine and Threonine Metabolism
LDHA	Multiple AA Pathways & HIF-1a Signalling	Cysteine, Methionine, Pyruvate, Glycolysis and Gluconeogenesis Pathways and HIF-1a Signalling.
PRPS1L1	Pentose phosphate pathway	Pentose phosphate pathway
CANT1	Pyrimidine metabolism	Pyrimidine metabolism
DPYD	Pyrimidine metabolism	Pyrimidine metabolism
PNPT1	Pyrimidine metabolism	Pyrimidine metabolism
UPP1	Pyrimidine metabolism	Pyrimidine metabolism
