# Supplementary material for: Tissue Metabolic Changes Drive Cytokine Responses to Mycobacterium tuberculosis
Source: J Infect Dis. 2018 Apr 3;218(1):165–70. doi: 10.1093/infdis/jiy173 (PMC5989606; doi:10.1093/infdis/jiy173)
Supplement: Supplementary Lachmandas Table S7 [file jiy173_suppl_supplementary_lachmandas_table_s7.xlsx]

## Sheet: Sheet1
Table S7. Effect size and directionality of all 47 cQTL SNPs and their relationship to cytokine secretion following PBMC or macrophage (Mfs) stimulation with Mtb lysate.
Effect size determined by difference in log2 cytokine secretion (pg/ml) between heterozygous and homozygous alleles. If effect size is >0 (shown in red cells), presence of the gt2 allele results in increased cytokine secretion. If effect size is <0 (shown in blue cells), presence of gt0 allele results in increased cytokine secretion.
					PBMC					Mfs
SNP	SNP associated gene	gt0.allele	gt2.allele	Minor allele	IFNg	IL-17	IL-22	IL-1b	IL-6	IL-6	TNFa	Pathway
rs8073053	ALDH3A2	A	G	A	-2.98088							Multiple AA Pathways
rs11676357	INPP4A	G	A	G	-2.70258							Inositol Phosphate Metabolism
rs3754876	INPP4A	T	C	T	2.39494							Inositol Phosphate Metabolism
rs9937	RRM1	G	A	A	2.38368				-2.25225			Glutathione & Pyrimidine Metabolism
rs2735689	RRM1	A	G	G	2.37699				-2.29963			Glutathione & Pyrimidine Metabolism
rs4932278	IDH2	C	T	T	2.36924							Glutathione Metabolism & TCA Cycle
rs7483	GSTM3	T	C	T	2.3639		1.98335					Glutathione Metabolism
rs1537235	GSTM3	T	C	T	2.34336							Glutathione Metabolism
rs2278206	INPP4A	G	A	G	2.27701							Inositol Phosphate Metabolism
rs3769701	INPP4A	C	A	C	2.22441							Inositol Phosphate Metabolism
rs9896857	CANT1	A	G	G	-2.24968	2.33592						Pyrimidine Metabolism
rs2811211	DPYD	G	T	G	-2.88933							Pyrimidine Metabolism
rs4851138	INPP4A	C	A	C	2.37685							Inositol Phosphate Metabolism
rs3754880	INPP4A	C	G	C	2.37685							Inositol Phosphate Metabolism
rs2228100	ALDH3A1	C	G	C	1.97791							Multiple AA Pathways
rs1801265	DPYD	G	A	G		2.48833						Pyrimidine Metabolism
rs1296955	GSTM2	A	G	A		2.46908						Glutathione Metabolism
rs25651	ANPEP	T	C	T		2.33054						Glutathione Metabolism
rs6429757	AGMAT	C	G	C		-2.25021						Multiple AA Pathways
rs2271421	PIK3C2B	G	A	G		2.07999						Inositol Phosphate Metabolism
rs12024396	DPYD	A	G	G		2.03765						Pyrimidine Metabolism
rs9804219	PFKP	G	A	G		-1.99527						Glycolysis & PPPW
rs28398258	ADPGK	A	C	A			2.89763	2.95843	2.73784			Glycolysis / Gluconeogenesis
rs34149613	ADPGK	A	G	A			2.82029					Glycolysis / Gluconeogenesis
rs12312266	PIK3C2G	T	C	T			-2.79761	-2.83827				Inositol Phosphate Metabolism
rs12598676	PLCG2	C	T	C			-2.42259					Inositol Phosphate Metabolism & HIF1-α Signalling
rs7310303	PIK3C2G	T	C	C			-2.39935	-2.79288				Inositol Phosphate Metabolism
rs1135667	MCCC2	C	T	C			-1.96978					Multiple AA Pathways
rs637868	PHGDH	C	T	T				3.06485	2.46785			Multiple AA Pathways
rs1052337	PFKP	T	C	T				2.87798	3.26693			Glycolysis & PPPW
rs6974256	UPP1	G	C	C				2.3998				Pyrimidine Metabolism
rs523395	PHGDH	C	T	T				2.09947	2.2969			Multiple AA Pathways
rs7858423	PSAT1	T	C	T				-2.09631				Multiple AA Pathways
rs13147018	LAP3	G	A	G				-2.08624	-3.32949			Glutathione, Arginine & Proline Metabolism
rs561931	PHGDH	G	A	A				2.0844				Multiple AA Pathways
rs641019	GSTA3	A	T	A					3.08444			Glutathione Metabolism
rs782572	PNPT1	C	T	T					2.98924			Pyrimidine Metabolism
rs3800962	PRPS1L1	A	C	A					2.00943			Pentose Phosphate Pathway
rs1290754	IL4I1	T	G	G						-2.84722	-2.36427	Multiple AA Pathways
rs8024644	ADPGK	C	T	C						-2.8263		Glycolysis / Gluconeogenesis
rs2278154	ALDH3A1	C	T	C						2.67675		Multiple AA Pathways
rs10929193	INPP5D	G	C	G						2.45938		Inositol Phosphate Metabolism
rs6486424	LDHA	A	T	A						-2.23258	-2.47849	Multiple AA Pathways & HIF1-α Signalling
rs36133610	INPP5D	G	A	A						-2.30862		Inositol Phosphate Metabolism
rs55913569	INPP5D	T	C	C						-2.05376	-1.98086	Inositol Phosphate Metabolism
rs6544172	GALM	C	A	A						1.96694		Glycolysis / Gluconeogenesis
rs78358068	PSAT1	T	C	T							2.30468	Multiple AA Pathways
